# Supplementary material for: Whole genome sequencing in the palm of your hand: how to implement a MinION Galaxy-based workflow in a food safety laboratory for rapid Salmonella spp. serotyping, virulence, and antimicrobial resistance gene identification
Source: Front Microbiol. 2023 Dec 1;14:1254692. doi: 10.3389/fmicb.2023.1254692 (PMC10722185; doi:10.3389/fmicb.2023.1254692)
Supplement: Supplementary file 1 [file Table_1.XLSX]

## Sheet: S. Typhimurium Lhica MST 1
#FILE	NUM_FOUND	avrA	csgA	csgB	csgC	csgD	csgE	csgF	csgG	entA	entB	fepC	fepG	fimC	fimD	fimF	fimH	fimI	gogB	invA	invB	invC	invE	invF	invG	invH	invI	invJ	lpfA	lpfB	lpfC	lpfD	lpfE	mgtB	mgtC	mig-14	misL	ompA	orgA	orgB	orgC	pipB	pipB2	prgH	prgI	prgJ	prgK	ratB	shdA
Monofasica_Canu.fasta	108	9967	9978	10000	10000	10000	10000	9952	10000	9746	9918	9632	9094	9971	9989	10000	10000	10000	9973	9985	9951	9961	9964	9985	9982	9955	9977	9970	10000	10000	9957	9991	10000	9982	10000	9955	10000	10000	9983	9956	9978	9966	9981	9949	10000	9967	10000	9984	9987
Monofasica_Flye.fasta	108	9978	10000	10000	10000	10000	10000	9976	10000	9746	9918	9632	9104	9971	9985	10000	10000	10000	9987	9990	10000	9977	9982	9985	9982	10000	9977	9990	10000	10000	9980	9991	10000	9993	10000	9978	10000	10000	10000	9971	9978	9989	9981	9958	10000	10000	10000	9992	9990
Monofasica_Raven.fasta	108	9978	10000	10000	10000	10000	9975	9952	10000	9746	9918	9632	9104	9971	9992	10000	10000	10000	9993	10000	10000	9969	9973	9985	9988	10000	9977	9990	10000	10000	9992	9991	10000	9993	10000	9967	10000	10000	10000	9971	10000	9977	10000	9958	10000	10000	10000	9990	9993
Monofasica_Unicycler.fasta	108	9989	10000	10000	10000	10000	10000	9976	10000	9746	9918	9608	9094	9957	9992	10000	10000	10000	9993	10000	9975	9985	9982	9985	9982	9977	9977	9990	10000	10000	9992	9991	10000	9993	10000	9978	10000	10000	10000	9985	10000	9989	10000	9975	10000	10000	10000	9993	9992
Monofasica_medaka_canu.fasta	108	10000	10000	10000	10000	10000	10000	9976	10000	9746	9918	9645	9154	9986	9996	10000	10000	10000	10000	10000	10000	10000	10000	10000	10000	10000	10000	10000	10000	10000	9992	10000	10000	10000	10000	10000	10000	10000	10000	9985	9978	10000	10000	9992	10000	10000	10000	10000	9998
Monofasica_medaka_flye.fasta	108	10000	10000	10000	10000	10000	10000	9976	10000	9746	9918	9645	9144	9986	9996	10000	10000	10000	10000	10000	10000	10000	10000	10000	10000	10000	10000	10000	10000	10000	9996	10000	10000	10000	10000	10000	10000	10000	10000	9985	9978	9989	10000	10000	10000	10000	10000	9999	9997
Monofasica_medaka_raven.fasta	108	10000	10000	10000	10000	10000	10000	9976	10000	9746	9918	9645	9154	9986	9996	10000	10000	10000	10000	10000	10000	10000	9991	10000	10000	10000	10000	10000	10000	10000	10000	10000	10000	10000	10000	10000	10000	10000	10000	9985	10000	10000	10000	9992	10000	10000	10000	10000	9998
Monofasica_medaka_unicycler.fasta	108	10000	10000	10000	10000	10000	10000	9976	10000	9746	9918	9645	9154	9986	9996	10000	10000	10000	10000	10000	10000	10000	9991	10000	10000	10000	10000	10000	10000	10000	9996	10000	10000	10000	10000	10000	10000	10000	10000	9985	10000	10000	10000	10000	10000	10000	10000	10000	9998
[truncated: 60 more columns]

## Sheet: S. Grancanaria Lhica GR1 
#FILE	NUM_FOUND	avrA	cdtB	csgA	csgB	csgC	csgD	csgE	csgF	csgG	entA	entB	fepC	fepG	fimC	fimD	fimF	fimH	fimI	invA	invB	invC	invE	invF	invG	invH	invI	invJ	mgtB	mgtC	mig-14	misL	ompA	orgA	orgB	orgC	pipB2	prgH	prgI	prgJ	prgK	sicA	sicP	sifA	sifB	sinH	sipA/sspA	sipB/sspB	sipC/sspC
Grancanaria_Canu.fasta	94	9978	9827	9956	9956	9969	10000	9975	9904	10000	9732	9918	9632	9134	9942	9981	9961	10000	10000	10000	10000	9946	9946	9985	9970	9977	9977	9951	9989	10000	9944	9990	9990	9983	9971	9978	10000	9949	10000	10000	9987	9960	10000	9951	9979	9973	9990	9978	9967
Grancanaria_Flye.fasta	94	9989	9864	9978	10000	9969	10000	10000	9952	10000	9746	9918	9645	9154	9971	9992	9981	10000	10000	10000	9975	9985	9973	9985	9982	9977	9977	9990	9993	10000	9967	9997	9990	10000	9971	9978	10000	9975	10000	10000	9987	9960	9975	9951	10000	9986	9990	9994	9976
Grancanaria_Raven.fasta	94	9989	9864	9978	10000	9908	10000	10000	9976	10000	9746	9918	9645	9154	9971	9992	9981	10000	9981	9995	10000	9977	9973	9985	9982	10000	10000	9980	9996	10000	9967	10000	10000	10000	9971	10000	10000	9975	10000	10000	10000	9960	10000	9970	9989	9991	9995	9978	9959
Grancanaria_Unicycler.fasta	94	9989	9852	10000	10000	9969	10000	10000	9952	10000	9746	9918	9645	9154	9971	9992	9981	10000	10000	10000	10000	9969	9973	9985	9982	10000	9977	10000	9996	10000	9967	9997	9990	10000	9971	9978	10000	9992	10000	10000	10000	9980	10000	9960	9989	9986	9995	9989	9967
Grancanaria_medaka_Flye.fasta	94	10000	9877	9978	10000	10000	10000	10000	10000	10000	9746	9918	9645	9154	10000	9992	9981	10000	10000	10000	10000	9992	10000	10000	10000	10000	10000	10000	10000	10000	10000	10000	10000	10000	10000	9978	10000	10000	10000	10000	10000	10000	10000	9990	10000	10000	10000	9994	9992
Grancanaria_medaka_canu.fasta	94	10000	9864	10000	10000	10000	10000	10000	10000	10000	9746	9918	9645	9144	10000	9996	9981	10000	10000	10000	10000	9992	10000	10000	10000	10000	10000	10000	10000	10000	10000	10000	10000	9983	10000	9978	10000	10000	10000	10000	10000	10000	10000	9990	10000	10000	9995	9994	9992
Grancanaria_medaka_raven.fasta	94	10000	9877	9978	10000	10000	10000	10000	10000	10000	9746	9918	9645	9154	10000	9996	9981	10000	10000	10000	10000	9992	10000	10000	10000	10000	10000	10000	10000	10000	10000	10000	10000	10000	10000	10000	10000	10000	10000	10000	10000	10000	10000	9990	10000	10000	9995	9994	9992
Grancanaria_medaka_unicycler.fasta	94	10000	9864	10000	10000	10000	10000	10000	10000	10000	9746	9918	9645	9154	10000	9996	9981	10000	10000	10000	10000	9992	10000	10000	10000	10000	10000	10000	10000	10000	10000	10000	10000	10000	10000	9978	10000	10000	10000	10000	10000	10000	10000	9990	10000	10000	9995	9994	9992
[truncated: 46 more columns]

## Sheet: S. Senftenberg Lhica S1
#FILE	NUM_FOUND	avrA	csgA	csgB	csgC	csgD	csgE	csgF	csgG	entA	entB	fepC	fepG	fimC	fimD	fimF	fimH	fimI	invA	invB	invC	invE	invF	invG	invH	invI	invJ	lpfA	lpfB	lpfC	lpfE	mgtB	mgtC	mig-14	misL	ompA	orgA	orgB	orgC	pipB	pipB2	prgH	prgI	prgJ	prgK	sicA	sicP	sifA	sifB
Senfte_Canu.fasta	101	9967	9978	10000	10000	10000	10000	9928	10000	9719	9918	9620	.	9942	9969	10000	9990	10000	9995	9951	9961	9964	9985	9982	9955	9977	9970	10000	10000	9957	10000	9974	9986	9944	9990	9981	9983	9941	9978	9966	9981	9915	10000	10000	9974	9960	10000	9921	9958
Senfte_Flye.fasta	102	9978	9978	10000	10000	10000	10000	9976	10000	9746	9918	9620	91.04	9971	9981	10000	10000	10000	10000	9975	9977	9973	9985	9988	9977	9977	9990	10000	10000	9976	10000	9989	10000	9978	10000	10000	10000	9956	10000	9989	9991	9958	10000	10000	9974	9980	10000	9960	9979
Senfte_Raven.fasta	102	9989	9978	10000	9969	9985	10000	9976	10000	9732	9918	9620	90.94	9971	9989	10000	9990	10000	10000	10000	9946	9982	9969	9988	9955	9977	9990	10000	10000	9980	10000	9985	10000	9978	9997	9990	9983	9971	10000	9977	9991	9949	10000	10000	9987	9980	10000	9960	9958
Senfte_Unicycler.fasta	102	9978	9978	10000	10000	10000	10000	9976	10000	9746	9918	9632	91.04	9971	9992	10000	10000	10000	9990	9975	9977	9973	9985	9988	9977	9977	9990	10000	10000	9988	10000	9989	10000	9978	9997	10000	10000	9971	10000	9989	10000	9966	10000	10000	9987	9960	10000	9951	9958
Senfte_medaka_Canu.fasta	102	10000	9978	10000	10000	10000	10000	9976	10000	9746	9918	9645	91.54	9986	9996	10000	10000	10000	10000	10000	9985	9982	10000	10000	9977	10000	10000	10000	10000	9984	10000	10000	10000	9989	10000	10000	10000	10000	10000	9989	10000	9983	10000	10000	9987	9980	10000	9980	9989
Senfte_medaka_Flye.fasta	102	10000	9978	10000	10000	10000	10000	9976	10000	9746	9918	9645	91.54	9986	9992	10000	10000	10000	10000	10000	9985	9982	10000	10000	9977	10000	10000	10000	10000	9988	10000	10000	10000	9989	10000	10000	10000	10000	10000	10000	10000	9992	10000	10000	9987	9980	10000	9990	10000
Senfte_medaka_Raven.fasta	102	10000	9978	10000	10000	10000	10000	9976	10000	9746	9918	9645	91.54	9986	9992	10000	10000	10000	10000	10000	9985	9991	10000	10000	9977	10000	10000	10000	10000	9992	10000	10000	10000	10000	10000	10000	9983	10000	10000	10000	10000	9975	10000	10000	9987	9980	10000	9990	9989
Senfte_medaka_unicycler.fasta	102	10000	9978	10000	10000	10000	10000	9976	10000	9746	9918	9645	91.54	9986	9992	10000	10000	10000	10000	10000	9985	9982	10000	10000	9977	10000	10000	10000	10000	9992	10000	10000	10000	10000	10000	10000	10000	10000	10000	10000	10000	9992	10000	10000	10000	9980	10000	9980	9989
[truncated: 54 more columns]
